# Supplementary material for: Increased Interpersonal Brain Synchronization in Romantic Couples Is Associated with Higher Honesty: An fNIRS Hyperscanning Study
Source: Brain Sci. 2023 May 21;13(5):833. doi: 10.3390/brainsci13050833 (PMC10216105; doi:10.3390/brainsci13050833)
Supplement: Supplementary file 1 [file brainsci-13-00833-s001.zip]

Archive with 1 entries (1 files):
- brainsci-2334646-supplementary.pdf
